# Supplementary material for: Marine Chitosan-Oligosaccharide Ameliorated Plasma Cholesterol in Hypercholesterolemic Hamsters by Modifying the Gut Microflora, Bile Acids, and Short-Chain Fatty Acids
Source: Nutrients. 2023 Jun 27;15(13):2923. doi: 10.3390/nu15132923 (PMC10346597; doi:10.3390/nu15132923)
Supplement: Supplementary file 1 [file nutrients-15-02923-s001.zip]

Archive with 1 entries (1 files):
- nutrients-2416276-supplementary.pdf
